# Supplementary material for: Moderate Physical Activity Mediates the Association between White Matter Lesion Volume and Memory Recall in Breast Cancer Survivors
Source: PLoS One. 2016 Feb 25;11(2):e0149552. doi: 10.1371/journal.pone.0149552 (PMC4767728; doi:10.1371/journal.pone.0149552)
Supplement: S1 Dataset — Demographic information, moderate physical activity, lesion volume, and story memory recall data for each subject included in the analysis (n = 58). Data set also includes disease and treatment characteristics of breast cancer survivors (n = 30). (XLSX) [file pone.0149552.s001.xlsx]

## Sheet: Data
ID	Group	Age	Years of education	Adjuvant Treatment	Gray Matter Volume (mm)	White Matter Lesion Volume (percent ot total brain volume)	Story Memory Recall	Moderate Physical Activity	White Matter Lesion Volume (mm)	BMI	MMSE	Stage	Estrogen Receptor Positive	Surgery yes or no	Months Since Treatment End	STAI Trait	STAI State	PANAS Positive	PANAS Negative	PSS Stress	HADS Anxiety	HADS Depression
1	NonCancer	50	16	Control	593439	-7.32	9	38	7.39	24.99	30	Not applicable	Not applicable	Not applicable	Not applicable	22	24	37	11	6	2	1
2	NonCancer	63	18	Control	555312	-3	11	53	562.19	24.64	30	Not applicable	Not applicable	Not applicable	Not applicable	33	20	45	14	9	4	0
3	NonCancer	51	26	Control	748302	-1.02	11	26.57	5156.99	24.96	30	Not applicable	Not applicable	Not applicable	Not applicable	33	32	42	14	13	5	4
4	NonCancer	59	18	Control	654431	-1.83	12	9.29	2100.71	30.3	29	Not applicable	Not applicable	Not applicable	Not applicable	21	23	43	11	8	4	0
5	NonCancer	34	16	Control	583397	-3.54	12	14.14	298.74	26.79	30	Not applicable	Not applicable	Not applicable	Not applicable	30	23	41	14	15	1	3
6	NonCancer	60	16	Control	499908	-2.94	14	7.67	512.84	29.13	30	Not applicable	Not applicable	Not applicable	Not applicable	41	33	40	14	19	4	5
7	NonCancer	59	16	Control	631691	-2.17	14	12.44	1440.29	28.34	30	Not applicable	Not applicable	Not applicable	Not applicable	26	20	40	10	5	2	1
8	NonCancer	54	20	Control	616085	-2.04	14	37.57	1427.65	22.18	30	Not applicable	Not applicable	Not applicable	Not applicable	27	20	42	10	2	0	0
9	NonCancer	65	12	Control	590165	-2.38	14	3.71	1061.92	22.28	26	Not applicable	Not applicable	Not applicable	Not applicable	39	29	37	17	15	5	0
10	NonCancer	56	17	Control	650117	-2.96	15	24.86	657.8	22.31	30	Not applicable	Not applicable	Not applicable	Not applicable	22	20	31	10	7	0	0
11	NonCancer	59	16	Control	616655	-3.56	15	4.25	384.09	41.42	30	Not applicable	Not applicable	Not applicable	Not applicable	36	38	37	19	16	4	4
12	NonCancer	27	21	Control	666914	-3.65	16	24.14	334.5	22.16	30	Not applicable	Not applicable	Not applicable	Not applicable	54	48	27	18	20	7	8
13	NonCancer	62	17	Control	555414	-1.92	16	31.86	1638.17	27.37	28	Not applicable	Not applicable	Not applicable	Not applicable	21	28	43	13	4	1	1
14	NonCancer	37	16	Control	601081	-4.81	17	34.71	89.41	25.09	29	Not applicable	Not applicable	Not applicable	Not applicable	22	20	47	11	3	1	0
15	NonCancer	69	17	Control	583787	-1.52	17	64.57	2222.06	27.6	30	Not applicable	Not applicable	Not applicable	Not applicable	25	24	48	10	1	2	1
16	NonCancer	70	16	Control	562757	-1.54	17	20.38	2229.45	32.03	29	Not applicable	Not applicable	Not applicable	Not applicable	43	44	27	19	16	8	6
17	NonCancer	52	18	Control	634157	-4.15	18	7.71	194.55	39.28	30	Not applicable	Not applicable	Not applicable	Not applicable	25	20	44	11	9	3	0
18	NonCancer	51	12	Control	592088	-3.35	18	11.29	403.4	38.01	28	Not applicable	Not applicable	Not applicable	Not applicable	24	20	49	10	4	1	2
19	NonCancer	61	16	Control	567666	-1.52	18	21.14	2490.04	20.37	27	Not applicable	Not applicable	Not applicable	Not applicable	40	29	31	14	7	2	1
20	NonCancer	43	14	Control	650450	-7.71	19	6.17	5.72	26.15	30	Not applicable	Not applicable	Not applicable	Not applicable	32	32	40	13	15	6	3
21	NonCancer	62	14	Control	609551	-3.6	19	16	313.52	28.56	26	Not applicable	Not applicable	Not applicable	Not applicable	35	26	25	15	10	2	3
22	NonCancer	52	12	Control	619505	-3.75	19	11.57	284.67	25.02	29	Not applicable	Not applicable	Not applicable	Not applicable	53	38	29	15	22	5	7
23	NonCancer	51	17	Control	616221	-3.11	20	23.22	495.67	27.66	30	Not applicable	Not applicable	Not applicable	Not applicable	36	22	31	16	13	2	6
24	NonCancer	56	18	Control	547864	-2.95	20	37.25	575.07	25.35	30	Not applicable	Not applicable	Not applicable	Not applicable	37	24	44	14	12	4	1
25	NonCancer	44	16.5	Control	626163	-3.8	21	12	258.21	27.61	29	Not applicable	Not applicable	Not applicable	Not applicable	38	37	24	12	13	5	6
26	NonCancer	66	18	Control	592232	-1.49	22	3.86	2637.39	41.42	30	Not applicable	Not applicable	Not applicable	Not applicable	32	31	30	13	13	3	2
27	NonCancer	69	20	Control	577663	-2.95	22	17.14	543.36	23.37	27	Not applicable	Not applicable	Not applicable	Not applicable	36	25	32	16	18	4	5
28	NonCancer	70	12	Control	516730	-1.87	22	2.43	1644.85	38.47	30	Not applicable	Not applicable	Not applicable	Not applicable	27	24	25	12	7	1	9
29	BreastCancer	69	17	RadChemo	594746	-0.46	4	0.17	6980.66	27.09	29	II	Yes	Yes	5	33	20	34	15	13	3	1
30	BreastCancer	35	15	RadChemo	649721	-3.99	6	9.57	235.08	22.35	30	III	No	Yes	30	42	40	30	13	16	5	7
31	BreastCancer	54	18	ChemotherapyOnly	682559	-3.11	6	14.57	570.3	20.22	30	II	No	Yes	11	33	33	28	17	13	6	6
32	BreastCancer	56	18	RadiationOnly	617301	-1.48	7	16.29	2616.41	24.42	30	I	Yes	Yes	10	36	28	46	12	11	4	4
33	BreastCancer	59	16	RadChemo	615333	-2.81	7	1	669.96	28.58	29	II	Yes	Yes	14	30	20	44	12	10	3	1
34	BreastCancer	60	16	RadChemo	578605	-2.02	7	6	1385.69	32.05	30	II	Yes	Yes	24	31	20	39	14	12	3	1
35	BreastCancer	64	12	ChemotherapyOnly	614581	-2.07	8	1	1427.17	35.62	29	Unknown	Unsure	Yes	18	42	33	26	12	16	3	4
36	BreastCancer	51	14	ChemotherapyOnly	639453	-2.88	9	7.8	676.39	26.08	29	II	Yes	Yes	33	44	47	26	17	23	9	7
37	BreastCancer	62	24	RadChemo	580916	-2.82	9	23.13	641.58	34.5	30	II	Yes	Yes	8	38	41	31	15	19	6	2
38	BreastCancer	47	14	RadiationOnly	556557	-4.59	9	1.57	106.81	26.51	28	I	Yes	Yes	2	33	27	36	12	10	2	3
39	BreastCancer	66	20	RadChemo	572049	-0.66	10	12.83	5678.42	19.62	28	II	Yes	Yes	27	25	26	40	10	4	4	3
40	BreastCancer	61	18	RadChemo	523321	-2.27	10	22.5	1021.15	19.48	29	Unknown	Yes	Yes	31	28	20	38	13	11	1	0
41	BreastCancer	34	16	ChemotherapyOnly	663859	-3.48	11	16.43	396.25	28.18	30	II	Yes	Yes	30	35	31	37	14	18	10	7
42	BreastCancer	55	12	ChemotherapyOnly	585896	-2.46	12	20.29	961.07	27.93	28	II	No	Yes	25	39	45	31	13	13	5	7
43	BreastCancer	61	14	RadChemo	625599	-3.13	13	14.43	558.61	26.5	27	III	Yes	Yes	7	38	34	41	11	12	9	3
44	BreastCancer	61	16	ChemotherapyOnly	586334	-0.82	13	2.86	4798.41	33.36	29	II	No	Yes	22	27	22	39	10	5	2	1
45	BreastCancer	45	20	RadiationOnly	623154	-4.36	14	13.43	155.69	27.19	29	II	Yes	Yes	21	38	31	36	11	8	4	0
46	BreastCancer	53	18	ChemotherapyOnly	604913	-2.95	14	21.86	591.75	32.86	29	I	Yes	Yes	7	42	37	29	16	24	2	8
47	BreastCancer	55	13	RadiationOnly	526235	-3.98	15	23.83	185.97	28.83	27	I	Yes	Yes	10	30	33	35	14	19	11	3
48	BreastCancer	58	16	RadiationOnly	617964	-2.21	15	21.43	1301.77	21.48	30	Ductal Carcinoma In Situ	Yes	Yes	3	38	20	32	11	12	4	2
49	BreastCancer	65	15	ChemotherapyOnly	615409	-3.12	16	3.71	512.84	34.55	29	Ductal Carcinoma In Situ	No	Yes	17	29	21	43	10	10	4	1
50	BreastCancer	52	14	RadChemo	564597	-3.55	17	2.71	284.67	29.13	30	I	No	Yes	3.5	27	25	34	11	16	4	7
51	BreastCancer	58	18	RadiationOnly	574914	-2.8	17	21.86	709.77	27.4	30	I	Yes	Yes	27	35	25	44	14	14	3	4
52	BreastCancer	50	18	RadiationOnly	659151	-3.65	18	25.71	348.57	24.87	30	Ductal Carcinoma In Situ	Yes	Yes	32	41	32	37	19	21	6	5
53	BreastCancer	54	14	RadChemo	579463	-3.48	19	3.14	333.79	24.29	29	III	Yes	Yes	9	33	26	34	11	11	3	4
54	BreastCancer	63	20	RadiationOnly	599921	-3.76	20	53.86	262.74	25.97	30	Unknown	Yes	Yes	3.5	26	21	46	11	8	6	2
55	BreastCancer	57	18	RadiationOnly	526986	-2.47	20	23.14	886.44	25.68	30	I	Yes	Yes	4	42	29	26	12	18	4	7
56	BreastCancer	60	16	RadiationOnly	565621	-3.38	21	20.67	353.81	25.76	30	Ductal Carcinoma In Situ	Yes	Yes	9	22	20	47	12	5	1	1
57	BreastCancer	54	12	RadChemo	547694	-3.93	21	10	197.89	40.04	30	I	Yes	Yes	16	52	37	20	16	23	8	9
58	BreastCancer	56	20	RadiationOnly	596739	-3.7	21	58.38	281.81	23.78	30	Ductal Carcinoma In Situ	Yes	Yes	23	41	29	38	14	16	4	4
